# Supplementary material for: The burden of hyperkalaemia in chronic kidney disease: a systematic literature review
Source: Clin Kidney J. 2025 Apr 29;18(5):sfaf127. doi: 10.1093/ckj/sfaf127 (PMC12082095; doi:10.1093/ckj/sfaf127)
Supplement: sfaf127_Supplemental_Files [file sfaf127_supplemental_files.zip]

Archive with 4 entries (4 files):
- Supp1_PRISMA_Figures_S1-S2.pdf
- Supp2_Results_Figures_S3-S10.pdf
- Supp3_Search & DE Items_Tables_S1-S10.docx
- Supp4_Results_Tables_S11-S25.docx
